# Supplementary material for: Host-pathogen genetic interactions underlie tuberculosis susceptibility in genetically diverse mice
Source: eLife. 2022 Feb 3;11:e74419. doi: 10.7554/eLife.74419 (PMC8846590; doi:10.7554/eLife.74419)
Supplement: Figure 1—source data 1. — TB disease-related phenotypes measured in the CC and parental strains at one-month post-infection. Recorded values are the average and standard deviation of indicated number of mice per genotype (‘N of mice infected’ at the start of the large screen and ‘N of surviving phenotyped animals’). Mice were infected over three batches (denoted by ‘block’). ‘Freezer days’ denotes the number of days prior to the one-month end of infection timepoint that some moribund genotypes were euthanized in accordance with IACUC approved endpoints. ‘Blaze’ denotes genotypes with white head-spotting coat color trait (WSB haplotype for Kitl; used as a positive control/proof-of-concept for QTL mapping as per Aylor et al., 2011; Smith et al., 2019). [file elife-74419-fig1-data1.zip]

Archive with 1 entries (1 files):
- Figure1SourceData1_CCTB_Phenotypes.csv
