# Supplementary material for: Host-pathogen genetic interactions underlie tuberculosis susceptibility in genetically diverse mice
Source: eLife. 2022 Feb 3;11:e74419. doi: 10.7554/eLife.74419 (PMC8846590; doi:10.7554/eLife.74419)
Supplement: Figure 1—source data 1. — TB disease-related phenotypes measured in the CC and parental strains at one-month post-infection. Recorded values are the average and standard deviation of indicated number of mice per genotype (‘N of mice infected’ at the start of the large screen and ‘N of surviving phenotyped animals’). Mice were infected over three batches (denoted by ‘block’). ‘Freezer days’ denotes the number of days prior to the one-month end of infection timepoint that some moribund genotypes were euthanized in accordance with IACUC approved endpoints. ‘Blaze’ denotes genotypes with white head-spotting coat color trait (WSB haplotype for Kitl; used as a positive control/proof-of-concept for QTL mapping as per Aylor et al., 2011; Smith et al., 2019). [file elife-74419-fig1-data1.zip › Figure1SourceData1_CCTB_Phenotypes.csv]

CC.Line	Block	Freezer.days	Blaze	N	weight.change.mean	weight.change.sd	spleen.CFU.mean	spleen.CFU.sd	spleen.CEQ.mean	spleen.CEQ.sd	lung.CFU.mean	lung.CFU.sd	lung.CEQ.mean	lung.CEQ.sd	Eotaxin.mean	Eotaxin.sd	GCSF.mean	GCSF.sd	GMCSF.mean	GMCSF.sd	IFNy.mean	IFNy.sd	IL1a.mean	IL1a.sd	IL1B.mean	IL1B.sd	IL2.mean	IL2.sd	IL5.mean	IL5.sd	IL6.mean	IL6.sd	IL7.mean	IL7.sd	IL9.mean	IL9.sd	IL10.mean	IL10.sd	IL12_p40.mean	IL12_p40.sd	IL12_p70.mean	IL12_p70.sd	IL15.mean	IL15.sd	IL17.mean	IL17.sd	IP10.mean	IP10.sd	KC.mean
129s1.SvImJ	1	0	0	3	-1.13433333333333	6.33485598363004	6.27633333333333	0.421465696508427	6.26566666666667	0.526735544019324	6.13833333333333	0.161707554966777	6.156	0.381979057017528	0.434301855456013	0.228428789765384	0.466927801448867	0.465580666472762	0.048480850180671	0.290408209448346	1.30704242661499	0.122446970771497	2.32257408578914	0.210865762319789	2.04309934086999	0.121376525004565	0.56939512179263	0.402484613036654	-1.09410983233258	0.742649541931596	0.79445909850669	0.108653655153045	-1.34075879823705	1.14183925589619	1.48172358545037	0.556157548930945	-0.57365739812576	0.485345865672348	-0.638272163982407	0	0.00608116677213692	0.545279806630434	-0.537602002101044	0	-0.56641021974315	1.36637122661756	1.82924314898696	0.11509167071095	2.2552273123442
A.J	1	0	0	2	-29.8	0.282842712474618	5.883	0.643467170879758	5.912	NA	7.5335	0.457498087427696	8.271	0.308298556597335	0.821034313670752	0.160462522198443	1.78370382408749	0.482563686421527	1.16634614824688	0.111609297648306	2.86088689257461	0.233299473477519	2.70801303850719	0.0351161494563354	2.39261362198087	0.0543458560679211	0.746162938626409	0.358365322383636	-0.47851546330341	0.199790609768899	2.23078326520688	0.380734296442541	-1.01113819735558	1.39846177261245	1.83893288218376	0.0926481836070339	0.678030146637869	0.148716639742769	-0.638272163982407	0	1.0370558929075	0.875051149346161	-0.537602002101044	0	0.040943569711775	0.234593007355578	2.2228205607026	0.147723963647858	2.89775466026035
C57BL.6J	2|3	0	0	6	5.15	3.26190580795951	6.91959005385114	0.942925663298601	7.31489185995764	0.611148595913256	6.76233556780189	0.292484075257882	7.23027142577205	0.462185255533165	0.983168581916133	0.318472379046946	1.22336817095026	0.304031443658153	0.762689109874402	0.460347026066745	1.45600811543837	0.243376677309408	2.50992818835514	0.236882664896583	2.03744999430504	0.272070789545052	0.826024800635038	0.334580974274934	-0.301684518114444	1.07814827375013	1.10454153365247	0.457023997424575	-0.670431181222768	1.25974287470175	1.78335954729351	0.25382577215096	0.400000026365727	0.692776009535128	0.195014778189697	0.823636891989567	0.26919638678061	0.431640376029882	0.321285587416004	0.809093985560277	0.384168506121385	0.342985148679318	1.91420434676207	0.247883026690161	2.30679078761015
Cast.EiJ	1	0	0	3	-6.88366666666667	3.62674266158123	6.243	0.705181536910886	6.53633333333333	0.495811792249169	7.158	0.0442379927211891	7.64133333333333	0.339706245649581	0.315497712621481	0.154095704771451	0.322439720855382	0.200048618598532	0.389786715796334	0.446716721348346	0.786427379483398	0.0950718821211953	2.16136516703705	0.0883793761635885	1.73649777993727	0.0813353023751179	0.660437944978159	0.194480097068691	-1.03877952161546	0.420122282946284	0.861470622240818	0.0436841350914133	-2	0	1.73331265207737	0.0634219995041143	-0.123485283873571	0.658977049536295	-0.638272163982407	0	-0.284307918849006	0.388551628514166	-0.278218251973163	0.449265833879241	0.0353234877458736	0.142394828903767	1.93025549279191	0.0995682160015073	2.51815694858962
NOD.ShiLtJ	1	0	0	3	-5.606	2.14792341576696	5.00166666666667	0.595929805709811	5.475	0.303945718838085	6.028	0.112467773161915	6.36666666666667	0.137026761376504	1.00998158906899	0.125271630474141	0.864443991908282	0.62764540729497	0.630267259654544	0.220504532379106	2.05665032665716	0.0992846980869552	2.47055401106488	0.112917242426127	1.98408069860801	0.0633026901446056	0.429689221597059	0.262702889847162	-0.92909328186072	0.532260321738858	0.989784603131592	0.0982543028354178	-1.58985035954058	0.710400015981831	1.69350504985249	0.198393050007773	0.00347855082134593	0.20616031934225	-0.638272163982407	0	-0.0599775315322843	0.388551628514166	-0.0963875979865114	0.764205764957597	-0.227688542146822	0.177669608257891	2.2128656821712	0.0906904317371141	2.58508440862249
NZO.H1LtJ	1	0	0	3	12.2136666666667	35.8854903036497	6.415	0.209878536301357	6.36833333333333	0.386942286824964	6.392	0.522268130369832	7.32266666666667	0.700446524249591	0.864145381960101	0.344389628880559	1.00108587163404	0.278654758909558	-0.018843075831215	0.173799749030752	1.57577786462901	0.223202985318099	2.40817352607173	0.230246905055041	1.91865239624943	0.272468042210754	0.164736292478679	0.443269452595746	-1.18954541194701	0.577350269189627	0.981753968775925	0.50640497019195	-2	0	1.69111580258237	0.272810364892967	0.0268562565114219	0.207291889662775	-0.285529526491685	0.61096817012978	-0.199658440337236	0.535168826130761	-0.537602002101044	0	0.638592105196085	0.887733658017593	2.11714561587596	0.0845570488631539	2.39335178346374
PWK.PhJ	1	0	0	3	0.170333333333333	6.60333986201932	6.88833333333333	0.635176615858403	7.22333333333333	0.390976128853583	6.57333333333333	0.297587522139846	7.62766666666667	0.17326665384122	0.796690799566585	0.404945541414136	0.097273853194153	0.250641815046605	0.335548685099779	0.548000331344841	1.18212314409805	0.056511230496257	2.51577983067488	0.0367026543729532	2.40601466205619	0.0880607672824152	0.644612135096085	0.261569393121232	-1.52287874528034	0	0.608474723418189	0.429009343906739	-1.19838876112669	1.38843139364681	1.91358845321839	0.145688105868654	-0.0122621921183037	0.182042793268237	-0.285529526491685	0.61096817012978	-0.199658440337236	0.535168826130761	-0.135606029170696	0.696277449553446	-0.22883677202366	0.326623634059779	1.97821593412647	0.0512975281737429	2.65760688788885
Wsb.Eij	1	8	1	2	-30	0	7.043	0.364867099092259	7.15	1.22188051789035	8.3645	0.0714177848998407	9.1445	0.208596500450031	1.34737172463527	0.193444191697015	3.83994200325897	0.135925837626154	1.23308520557894	0.126054637752745	1.70519808445193	0.179954371967202	3.45994705277259	0.0216700837930763	3.01932187494835	0.112363977553022	0.699379591797923	0.028215957924098	0.0673275711388243	0.089104218814668	2.32261886581686	0.358459263454886	0.0407636631224023	0.0891521047609973	1.86685771401078	0.0170639290667569	0.876535167410879	0.132011852833574	-0.638272163982407	0	0.923244018630276	0	0.919500061711228	0.58597950750243	0.427256255185136	0.642234544580941	2.14900826904436	0.0281866124352185	3.49333139052225
CC001.Unc	1	0	0	3	-3.62366666666667	4.55498082688976	5.84066666666667	0.421787071083661	6.976	0.275425125941697	5.56566666666667	0.150997792478345	6.74333333333333	0.268615586542057	1.08125733541262	0.489479778993377	0.870044924959774	0.28896946284255	0.121229058629848	0.416411802641932	1.25383263569124	0.25676350917809	2.20631238009122	0.101868071769829	1.76927269995283	0.26374400254079	1.02553453050339	0.271100873510878	-1.52287874528034	0	0.8397840099032	0.0795189446629783	-0.529769034612249	1.29344365058932	1.9343757656736	0.0764000328619253	0.36858784482074	0.335098695794435	0.570944762682938	1.05557223311676	-0.284307918849006	0.388551628514166	-0.190018008627394	0.602033136594051	-0.0211721393024584	0.138996961319378	1.8445205429885	0.0747597390005392	2.0394449057452
CC002.Unc	1	12	0	3	NA	NA	7.13633333333333	0.227733030835084	7.48233333333333	0.810770826641742	8.42	0.131388736199113	8.39233333333333	0.665908652394105	2.07015135845392	0.477509180378129	3.94818450727176	0.0438579453815029	1.80434913367763	0.432704016907761	2.3516841004061	0.128196175013712	3.82912941619037	0.197756104287567	3.057376826688	0.117416500616925	0.788023030271816	0.108419111727983	0.286038563783379	0.302752807212375	3.3000258893093	0.209589536479536	0.374745768678908	0.175180265826204	1.72832121166886	0.0971280444737439	1.13574308805114	0.1201779636452	0.498731856088261	0.382878905485931	1.22360529178416	0.230939483809411	1.09772973227844	0.133288660613075	1.75101940363639	0.340650868258957	2.90822118287899	0.184829958783773	3.75918831929661
CC003.Unc	1	7	1	2	-25.2925	1.58321208307668	7.464	0.0862670273047593	7.884	0.176776695296637	8.1315	0.0544472221513641	8.59	0.181019335983756	0.841814355630694	0.0639790532687995	3.08563300833283	0.628500230201087	1.06231812688061	0.0753668133464492	1.9387634173118	0.145139702484835	3.02983203252961	0.244762101731103	2.43182264694236	0.173288164598684	0.734786572736525	0.153366094410108	-0.354982694318741	0.237440872338775	2.71270201647696	0.179483894908155	0.179595099577905	0.189889454271581	1.99307608384867	0.0242382647452486	0.365556558765916	0.35112838642775	0.142373234788865	0.475449069008835	0.718615183017186	0.199578602461076	0.993537593318875	0.459833910916906	1.96902998516379	0.062191264490714	1.79769528920935	0.580007886650377	3.49192154039078
CC004.TauUnc	1	7	1	3	-21.8036666666667	7.11097464018353	7.02033333333333	0.395577215387	7.55366666666667	0.204998373977291	7.74066666666667	0.38572701919017	8.36333333333333	0.13647466187294	1.01896863426167	0.400456609644739	2.20625181148534	0.431508592650133	0.886316270522913	0.0378869324091539	2.58304550363143	0.103271999888593	3.19724324859231	0.14543123752046	2.56133072007634	0.15212705370895	1.04718027225077	0.115355682633396	-0.546847993293005	0.133963020042233	2.29282252295019	0.128672315979151	0.247121558009578	0.400650841233798	2.12478268388289	0.242983934004148	0.69843136080939	0.146804002334378	0.496302930429724	0.982623049521463	0.594707652285693	0.0775592207582155	1.11492759312007	0.20509922296425	1.46411099873749	0.0344800919460739	2.19161027656597	0.0324996430866096	3.35296873997051
CC005.TauUnc	1	0	0	3	-12.4133333333333	15.3469509132379	7.64133333333333	0.196021257350659	7.87433333333333	0.167574858893968	7.715	0.601040764008566	8.19566666666667	0.646294308603544	0.963029690105968	0.283879505794326	2.10446012395042	0.841135694435531	0.704771881212934	0.197324388563305	1.15675576206064	0.324198494804019	2.56532139163392	0.363941563201485	2.04696781738381	0.523965798647	0.624991870691457	0.13156241663954	-1.52287874528034	0	2.0831054222428	0.623683208586177	-2	0	2.01999271238901	0.285888287652209	-0.0754815517702227	0.676236806541592	-0.19873627151675	0.761298497500648	0.254193480865048	0.66318316018217	-0.190018008627394	0.602033136594051	1.21212588072384	0.350060255521152	2.1500539295414	0.116028478369918	2.86910807081503
CC006.TauUnc	1	2	0	3	3.96166666666667	18.1193954737274	6.80033333333333	0.210390906013861	7.14633333333333	0.507504022972561	6.4205	0.0332340187157675	6.72866666666667	0.275104222674486	1.11796559413245	0.260592494786671	0.586273323205104	0.249179402268167	0.687695015233922	0.0504766510397694	1.5942883565499	0.357187812679566	2.21993765539701	0.0296832320935434	1.866043333311	0.184822023956408	0.808732389179995	0.237293777253661	-0.482687434878388	0.904662924598723	1.27742901908638	0.583813618548939	-1.21788234184979	1.35466752141296	2.07911140792546	0.137897167450447	0.156440984390574	0.579353319677616	0.786133577382974	0.74938155063615	-0.508638306165727	0	0.241240911458372	0.779188975385746	0.111815555686988	0.0764442341766431	1.85121550389502	0.0665247021061786	2.25168229961026
CC007.Unc	2	0	0	3	-11.56	2.68463200457716	6.83791631200424	1.58957614895712	7.17281372780054	0.778025920733579	8.26767251266636	0.0423359579238892	8.96843539650538	0.0294844591833284	0.821200361982437	0.227229876556589	2.58852889370775	0.354254967229136	0.992213800095941	0.0956397312845139	1.75363606620081	0.147679555419057	3.30054122003274	0.19394637431893	2.78124267938195	0.199571431082253	0.716264944572594	0.381452510868246	-0.423978852017629	0.310655127004332	3.00796156839341	0.483230720067822	-0.721760470386365	1.07375150421396	1.70667613405677	0.345985767125216	0.330061977057874	0	0.0208351971682025	1.10888607335621	0.243446136384478	0.578603186507804	0.0591333312362885	0.386223261037333	2.73684948328608	0.238327427295709	2.06771006704777	0.0561068293030603	3.21851469995646
CC008.GeniUnc	2	0	0	3	0.818666666666667	2.19136175318758	6.8585829786709	0.199615463662847	6.61648039446721	0.616403277084085	7.71033917933303	0.591137885776237	8.27076872983871	1.13220537006322	1.00765636346749	0.183832866678403	1.7130417990819	0.576700556424947	0.719888772487451	0.577909146883845	1.39750927729149	0.109947247509679	2.90803010572035	0.189826109385314	2.19553506795185	0.281744517631364	0.827548829936405	0.166731643636473	-0.692950097875735	0.532683101549741	1.47744429342013	0.478676190598954	-0.721760470386365	1.07375150421396	1.81185662406672	0.11122912278085	0.239766096916695	0.12769765832207	0.701699115176999	0.145999086377684	0.297781698331402	0.655445275132307	0.662127290631811	0.466538974368865	0.468680772350149	0.207010792066465	1.94317404810674	0.0515054360611015	2.55298118261887
CC009.Unc	1	0	1	3	3.90266666666667	2.40635457348524	6.97133333333333	0.474372568065791	6.68366666666667	0.588669969790657	6.85533333333333	0.329935347202044	7.108	0.123454445039456	0.947147727449165	0.0835972032790247	1.17789841525395	0.363293926389188	0.644150020160325	0.157882562730931	1.77186625201445	0.461499801533193	2.65843694686851	0.283414158235387	1.7687715078518	0.338104625511634	1.14445560946262	0.36546105101635	-0.802978464324501	0.673942471359373	1.35381200279428	0.36825198911333	-0.416271102976474	1.37186111314217	2.20659814378582	0.270482404589857	0.41751802994723	0.645591184987733	0.557967762550944	1.03692900450051	-0.508638306165727	0	0.524914628980043	0.93704988151603	0.399596261550747	0.210589999700672	2.1272212069835	0.074159424804906	2.810089103491
CC010.GeniUnc	1|2	0	0	6	-0.3154	4.94473313738972	5.52834978720254	0.744579336619217	6.08748823668033	0.656822276498567	6.37420350759982	0.493074733032203	6.84426123790323	0.695470405697474	1.185918980746	0.479934113904327	0.731504586136038	0.553435042467866	0.856394082360552	0.17213975099217	1.25015229883957	0.417029540557998	2.4857352493285	0.503592100763431	1.94796293865817	0.700980123198348	0.850313670522666	0.263269929160398	-0.617486483370419	0.584414140565904	0.833167010924446	0.515349374212645	-0.991439563942461	1.16445759103629	1.86152563237437	0.164585682926417	-0.153112475435849	0.497851502568642	0.069062696021287	0.828869768437407	-0.186070304366876	0.549996449324231	-0.408148303538703	0.17726177713767	-0.744922888335462	1.15121632170712	2.03713882657609	0.155327790722603	2.52659078515027
CC011.Unc	1	0	0	3	-9.408	1.54544071384185	6.539	0.865812335324463	6.93033333333333	0.0932970167440165	6.60266666666667	0.053500778810531	7.26433333333333	0.496009408512917	0.878447834451081	0.145993548472662	1.23526021659871	0.947697426093683	0.505197683475581	0.55873698466328	1.88197887141142	0.466418153140984	2.08775388328332	0.15805747671817	2.11344631877721	0.147502270382158	0.994774711306078	0.225036563404877	-0.498464409786015	0.487254458141788	1.71428854333004	0.950995806605786	-0.0474593567937141	0.259625550617203	2.05649867430613	0.275743313411415	0.539076671955251	0.0897441696827826	0.724525167202053	0.610721430454859	0.612052705040191	0.43312099438775	0.417713949977526	0.829523613215699	1.42093697904309	0.649826956383518	1.98775442696583	0.0935348476525325	2.21316527812947
CC012.GeniUnc	1	0	0	3	-9.80433333333333	4.53657870353126	6.48433333333333	0.223681320930768	6.53466666666667	0.298163266237364	6.486	0.27958719570109	6.94833333333333	0.450005925886908	0.772945729477133	0.155212630921743	0.512930275593029	0.158775303405742	0.081500256056779	0.173799749030752	1.6996658436919	0.146852084459332	2.47778904667783	0.0960716845401319	2.3667586171994	0.119417264230036	0.648767210356213	0.0447075954517968	-0.708699467378513	0.269402237077932	0.792731838727194	0.0561704663039248	-2	0	1.72873242916177	0.0713790592952048	-0.57365739812576	0.485345865672348	-0.393211438318919	0.424457627788859	-0.284307918849006	0.388551628514166	-0.35553461081339	0.31534997211174	-0.102727739411309	0.118305090450717	2.26424052292502	0.0468329009656232	2.32309735780981
CC013.GeniUnc	2	0	0	2	-1.444	NA	5.51274964533757	0.904389573137594	6.91448039446721	1.90070302782944	7.37033917933303	0.875398195108946	8.14226872983871	0.447598592491084	1.4200188530923	0.108321317027375	2.57992408541423	1.31284016890075	0.775281433355661	0.656246199139601	1.41960182109397	0.554577158241232	2.64757798692141	0.648936531686849	2.44932752561942	0.48297927795303	0.453050412717805	0.205294418074491	-1.06961393120504	0	1.48917391226072	0.0730038812555969	-1.48101744032531	0	1.67751696540379	0.2140795789731	-0.180555752377308	0.466727201511249	-0.763265664865295	0	0.480939698987968	0.914469803717963	-0.213967755695192	0	-0.128702500360571	0.327925926819342	2.06063873587934	0.461759142066246	2.81148542340225
CC015.Unc	1	6	0	2	-10.3535	7.08733126783277	6.996	NA	7.2705	0.658316413284676	7.4145	1.33431049609902	8.4235	0.886004796826745	1.05826003968703	0.518019267620402	2.36774566212326	1.85976397792648	1.12083175259958	0.500173235397235	1.5123789699894	0.316019263671461	2.96204465112714	0.717482807267528	2.45315533499027	0.606172408478197	0.886571650452566	0.12044565644286	-0.261439372640169	0.506782561251787	1.73797070630489	1.17916608948594	-0.433230545814891	0.475629058799971	2.08520448747187	0.134725725621626	0.599778862896029	0.375226371468075	0.726356941628697	0.649385956184942	0.579726445085765	0.228289641764068	0.972872120079868	0.66145899629913	1.11499186087611	0.456225537586444	2.21089092622604	0.182795057496401	3.11766192712728
CC016.GeniUnc	2	0	0	3	-21.526	21.2063038505063	6.87191631200424	0.128818994458633	7.08181372780054	0.50009632405501	7.4850058459997	0.323944954171744	8.09376872983871	0.311814047149899	0.934069368984375	0.407389269199292	1.75286533577209	0.388672345838415	0.515692296395368	0.354112592458267	2.66426673451564	0.393675260647373	2.98913549781596	0.154267427334112	2.46879776375316	0.185501426059961	0.903047446035959	0.346488954934986	-0.927624353780947	0.245933162243764	2.25920393348424	0.291383398463372	-0.411626598102934	0.998650310857221	2.02841607441453	0.382061450842489	0.303570202035055	0.705076248347419	0.22015123951752	0.851716825358764	0.282972674222108	0.388551628514167	0.535612210708806	0.65426606775803	1.28587369229306	0.508411112183332	2.44373236766363	0.0533588240247795	2.82563783670639
CC017.Unc	1	9	0	2	NA	NA	7.0305	0.122329473145273	8.0355	0.170412734265958	8.3495	0.0332340187157669	9.105	0.231931024229187	1.6068979675517	0.178841193068013	3.98564209925188	0.00613520922413617	1.50634742698823	0.463785801776878	1.43251347211608	0.350473291859296	3.49120451183749	0.052369261114469	2.73296054697384	0.106926213459227	0.370378661653885	0.274763879752622	0.161275029889006	0.0127090925232969	2.85698470901119	0.57977989417043	-1.38477553931086	0.870058776210251	1.80004026647952	0.139871661562948	0.686616042578531	0.048606098102375	-0.638272163982407	0	0.543798437207357	0.536617087430837	0.530541434974833	0.194941535539879	0.671541744942896	0.102885787713281	2.43103153221471	0.0868433979250364	3.62538719280415
CC018.Unc	1	3	0	2	3.3555	3.38492016154	8.0695	0.205768073325285	7.31	0.782060099992322	7.034	0.0424264068711932	8.0775	0.143542676580869	1.24551182659129	0.0293023213040561	2.41233388561623	0.173587549065298	0.974378567452212	0.0650293794642127	0.862884374383118	0.201843731066564	2.32194353968042	0.175520656361492	1.90419985577267	0.303901761892958	0.929942752814734	0.0418262488002663	-0.537860356969059	0.227843448335501	2.09602127153939	0.391556602338991	-0.948098139522021	1.48761387737345	1.82537262018316	0.00964046883260854	0.102127839240075	0.163138168156526	0.72956048442477	0.165147090668654	-0.045168507422991	0.655445275132306	0.256875075040912	0.351113735414022	1.58536384316091	0.759872036785831	2.04011701531758	0.152374062922811	2.71147303692867
CC019.TauUnc	1	0	0	3	6.58133333333333	4.85843661411089	7.33133333333333	0.538464793030457	7.55566666666667	0.378419520285798	7.08966666666667	0.171640127398383	7.50266666666667	0.316680175150472	1.09233125812237	0.268370552578882	1.16662301974297	0.133160166897997	0.66185390286173	0.145520292437315	1.26347627589639	0.133210861804163	2.54048158515854	0.0181089329734705	1.72467898009021	0.0445647603094211	1.2144139057497	0.254250484426048	-0.846567891080842	0.696894832899912	0.90515776320268	0.272014995447705	0.28310474556133	0.524274570315722	2.27994860983747	0.0642382143315478	0.567726607736617	0.438259439654282	0.986136162310432	0.42755061275095	-0.508638306165727	0	0.125731947236451	1.14892810263786	1.20965634865978	0.383046236444861	1.83338572966412	0.0896085257865518	2.74211980839984
CC021.Unc	2	0	0	3	-2.47566666666667	4.23098975812201	5.85691631200424	0.844493536584699	6.82714706113388	1.05423163172679	7.6320058459997	0.63663595039342	8.18576872983871	0.501853564299388	1.84244496762951	0.00971650598234389	2.2639778662634	0.214197614981678	0.826949527941961	0.729315919245523	1.15525921056462	0.332901012544242	3.01448333628505	0.173907762552737	2.72801375496231	0.366793488786548	0.778255337185583	0.308435839490634	0.207866075240847	0.24722951214722	2.38433035038507	0.252217554475347	-0.529472446829336	1.34568783501022	1.55738549235922	0.200551894200202	0.237303684839532	0.569435563236952	-0.051820936557654	1.00613478365151	0.170807480563748	0.475876614293576	0.0591333312362885	0.386223261037333	0.858627910187796	0.14033770102719	2.48020742133348	0.148446943758085	3.26848600984815
CC022.GeniUnc	2	0	0	3	-0.671666666666667	14.9041959975483	8.06591631200423	0.799350569733538	7.87881372780054	1.51444918479734	7.59833917933303	0.262463330772129	7.99643539650538	0.505076561853085	1.78904481803833	0.334953879430192	1.58027018933753	0.214704756657824	0.461760293648142	0.212860351274558	0.88713883762771	0.167839513147012	2.43376226911209	0.260198880201031	1.02406610785107	0.750956750215663	0.86659509731616	0.212329508319239	-0.388750013196244	0.962886986978521	1.57210588233498	0.254227640456201	-1.48101744032531	0	1.87704191441775	0.0489245428340522	-0.0749799813233755	0.127799767241776	-0.020961026809189	1.0497772865514	-0.165688100411335	0	0.307408234515283	0.737336996451356	0.0878003552524115	0.331635459435476	2.0175775558176	0.0644855074203996	2.61305786064986
CC023.GeniUnc	1	7	1	3	-29.151	1.20066731445476	7.597	0.106066017177982	7.32	0.046669047558312	8.411	0.181019335983756	8.8575	0.137885822331377	1.56241235768186	0.315463190328839	3.54835266239347	0.751652697645433	1.32740130405913	0.305103190631557	1.74932795409394	0.260377149937489	3.49644090308753	0.587899377196719	2.88267523177814	0.582456398487216	0.784410118024398	0.299698339155167	-0.174428092024646	0.454546930777274	3.1366623407448	0.513701801152716	-0.696672101686719	1.13848262243291	2.01903049654897	0.209711900787382	1.21336922964216	0.706242194295814	-0.120557503474921	0.896708095822238	0.740615886222416	0.146177638867003	1.02896372222682	0.475463033733495	1.72948668247396	1.15700979009124	2.40933775697519	0.0638401105381764	3.7048975022062
CC024.GeniUnc	1	0	0	2	10.8645	2.12909851815269	6.7095	0.562149891043305	6.993	0.357796031280393	7.3215	0.1576848122046	7.7745	0.0205060966544098	1.34782785482298	0.18956762833295	2.11085934510777	0.797541074320076	0.376776209876731	0.275676357685121	0.845149440216004	0.132752702604753	2.52711593122963	0.0379744696885687	1.67489118786385	0.227135624033987	0.546191871438817	0.0410064989621332	0.460158209562896	0.35826602186723	1.84429451964351	0.217677466576074	-2	0	1.91158460150467	0.271887244806694	-0.368300334332999	0.686701984633719	-0.109158207746325	0.748280132949952	-0.172142725190645	0.475876614293575	-0.537602002101044	0	1.19693915698985	0.386330895742154	2.01629830120186	0.0759992222330597	2.75292625677608
CC025.GeniUnc	1	8	0	2	NA	NA	7.0845	0.00777817459305211	7.3145	0.277892965006313	8.546	0.214960461480711	9.269	0.203646752981726	1.70155900748164	0.454710332397428	3.89090962735779	0.086541772381378	1.52333227843479	0.270822228118357	1.17656816936463	0.0787226953992603	3.6088591213601	0.0377936410487833	2.46607193392039	0.0176903830576969	0.958303554523867	0.0358117518802128	0.196366058690565	0.0798846423089615	3.28975228420443	0.295922004241134	0.156152162284353	0.901756622014695	1.76415634410472	0.0327565979228241	1.75390711029402	0.302398488006359	-0.638272163982407	0	0.710665380936683	0.413465260687136	0.269882951591558	1.14195617292429	0.79027090341819	0.00497729814827	2.22126391520906	0.0161606711227186	3.74728586522195
CC027.GeniUnc	3	6	0	2	-28.741	0.998434775035404	8.36182686237824	0.226981276760882	8.48866674863388	0.49568185361177	9.23454044044963	0.0784888527117072	10.8464946990416	0.773574818618083	1.52761182529923	0.132123053592507	5.15704168441071	0.03012226064146	2.10494693106014	0.260150547708599	1.07450414934186	0.0544835661187658	4.01934844046581	0.0180459384314946	3.66908894341273	0.356334501481462	0.373503523299837	0.338018800703281	0.318213639749968	0.0424249429305483	4.02958729715221	0.196201472499568	-1.02669052837277	1.18881707975874	1.70731501669002	0.0816033368838844	0.825565438614522	0.128961415550768	-0.785768441521066	0	1.48175704080723	0.0743856434559897	1.06783981194676	0.158650538054621	1.71515353579389	0.154922500829948	2.28449561125643	0.222860253224663	3.99222157928615
CC028.GeniUnc	2	0	0	3	-9.26733333333333	3.91849171663452	6.62124964533757	0.279447669519715	6.53281372780054	0.160926484250832	7.81967251266636	0.24732434844417	8.32910206317204	0.231819613780485	1.2411757058592	0.806750391775276	2.00702726373805	0.598405561671962	0.787659344306184	0.58419631822856	1.95710920868668	0.261341373327699	2.94207760246966	0.211966583956061	2.55862429303491	0.23716951151823	1.093713150758	0.281676610954767	-0.687571252645628	0.661717329924606	2.19780605677882	0.415333464606248	-0.60591329000475	1.5157248502696	1.98022681256025	0.19460708937414	0.504412109608549	0.929203244490753	0.394598735327522	1.01072344088447	0.143291765417156	0.535168826130761	0.341150416949479	0.961492879225361	2.47674782633176	0.397553729721014	2.06644170174149	0.369944932599584	3.21642243892312
CC029.Unc	3	0	0	3	0.949333333333333	10.4215525874667	7.14699352904491	0.596054807323398	6.55216674863388	0.58280957438944	6.6627071071163	0.195000854698982	7.35182803237494	0.0778481427738215	0.955435588062581	0.0995121652144012	0.751671512217843	0.14784123702955	0.241780058013901	0	1.56343332627804	0.0729267697244203	2.2795847191337	0.162535956899648	2.11677357305517	0.11129346879125	0.642350718288344	0.439891723887394	-0.478323912889892	0.815860091931143	1.20604822123189	0.688668135413413	-1.20806994529762	1.1418392558962	1.856314756137	0.238068112890738	0.155075505772356	0.505069757928759	-0.273435992997099	0.887385831209677	-0.0825093288227651	0	0.0940772316930027	0.961492879225367	0.185778831735131	0.0503161774112307	2.18113076957904	0.0518016077790378	2.60230249744278
CC030.GeniUnc	2	6	0	2	-25.158	25.2154278171123	7.96824964533757	0.841457069611992	8.26648039446721	1.79039436996434	6.26833917933303	0.322440692221066	7.95876872983871	1.15399826689645	1.07157374147337	0.616633530921669	3.1109764102166	2.53911230443052	1.39558318564254	1.5334853499875	1.06117156630427	0.651600415118707	2.81675210601462	1.47186921787655	1.84878653753289	1.91728756703785	0.0895583111263375	0.466126824832855	-0.16994365647825	1.27232590418255	1.97634994979132	2.95259626211158	-1.48101744032531	0	1.72576666525823	0.0155242294885148	0.822744114135229	1.88560747986039	-0.10396182616681	0.932396430412041	0.518500335770102	0.967588565666628	0.472361296215389	0.970615853462612	-0.305411532922407	1.55077327548347	2.01432823777815	0.187269772264764	3.30620784004604
CC031.GeniUnc	3	3	0	2	-12.1895	5.96868833999565	6.95032686237824	0.209303607231218	6.85016674863388	0.00424264068711945	7.27904044044963	NA	7.80649469904161	0.210717820793591	0.913358277271682	0.106506659258534	3.278479581354	2.60243769697286	1.17892939507104	1.32532930243516	1.513869419328	0.372344676115742	3.73721884037914	0.642239869818986	3.08268464927517	0.890735528754794	0.502155485643899	0.0231878085946801	-0.450882781499539	0.86703320914378	2.42880156618298	1.53459072171533	-0.878449344416144	1.39846177261245	1.67186980507788	0.164293538501841	0.805088584692887	0.73391710886768	-0.785768441521066	0	0.460555724178712	0.768009963205553	0.247307999848887	1.00175667897277	0.978211262709275	0.180121293408871	2.11318439260485	0.0496687003729559	3.36655744173335
CC032.GeniUnc	1	6	0	2	-24.714	3.31208816307779	7.215	0.335168614282424	7.367	0.619425540319415	8.551	0.147078210486802	8.431	0.190918830920369	1.53367995866732	0.0164432842504908	3.40329188343408	0.116713461520287	1.19203820129312	0.0877183662658955	1.8805281207613	0.154793222823341	3.66182042453852	0.16595520972612	3.15257339208726	0.105570759803859	0.61494965948817	0.0417036447171178	0.103102505881637	0.373710763600593	2.94330111466625	0.0554254802878215	-1.24074303006106	1.07375150421396	1.74484933416356	0.0735425204084005	0.912225635018308	0.510213798883444	-0.638272163982407	0	0.750367909233751	0.244483738518861	0.816451247076438	0.440246476259439	1.0216862482973	0.163131240657382	2.37959637197188	0.174423112238733	3.38946722792927
CC033.GeniUnc	2	4	0	2	-20	14.142135623731	8.75474964533757	0.593262589415514	9.4769803944672	1.96363553135504	8.08783917933303	1.97494923985403	7.72076872983871	1.02671904628287	1.46705835899729	0.631882062893566	3.19043795119542	2.41866359968624	1.47788657536439	0.782484756944536	1.80342901728361	0.447875040160667	3.3839339282344	1.19590135461779	3.27293505726553	0.880243036547217	1.03911834547204	0.154786113741414	-0.157659560732882	1.28969823898714	3.10703471515424	2.28290775067216	-0.492155637680885	1.39846177261245	2.01248982116354	0.372901750591947	1.6475794654245	0.948683826688281	0.028111753200993	1.11917667758515	0.660138452798577	1.16789511171728	1.4410463302086	0.136664784132081	1.41923616805172	0.59126781145271	2.50477466966638	0.0515940886492436	3.63952022040844
CC034.Unc	3	0	0	3	2.16033333333333	0.446656840687942	6.15599352904491	0.0100664459136946	7.31150008196721	0.0891422084835984	6.71137377378296	0.179511373827213	7.55182803237494	0.210138842990374	0.820827642352937	0.0680135172971814	1.21245505479189	0.259352403821384	0.737741471792207	0.492478977992671	1.62197983828623	0.371717651733899	2.75663681122142	0.225990897075054	2.43319586407174	0.228122989369927	1.11715118505044	0.336613547879561	-0.763946665745119	0.521788064596854	1.69807893055761	0.314660957171002	0.14776912200361	0.516259335035723	1.97599925908947	0.151056028675326	0.931405434793723	0.266762707605748	0.854457222613941	0.129064891553708	0.19024682904111	0.472427523497509	0.763424644154095	0.605483589930089	0.979887623609162	0.0951881585038455	1.88272241332588	0.0402507315190306	2.69649981764765
CC035.Unc	2	0	0	3	-5.325	13.5782362256664	7.11174964533757	0.915703281636579	7.60014706113388	1.01998545741267	7.47633917933303	0.511999023436568	7.78610206317204	0.206674462218566	0.89513962927911	0.245853861192893	1.30034597134649	0.25389457692118	0.311245295816151	0	1.78689129821801	0.357836190236723	2.61306142000682	0.206610385585859	1.60268788678069	0.432791279141069	0.941426290543375	0.122145073091436	-1.06961393120504	0	1.27767064485401	0.134244128615579	-1.48101744032531	0	2.14474920552307	0.237513504115992	0.57993963808908	0.225929490454531	0.288638306680095	0.981582967961997	-0.165688100411335	0	-0.213967755695192	0	0.515917822348356	0.281654136593172	2.06666105952754	0.172784342822746	2.69595099882844
CC037.TauUnc	3	3	0	2	-12.1465	17.8664670402405	7.14782686237824	0.0275771644662751	7.39166674863388	0.185969083452062	9.18104044044963	0.0226274169979695	9.41949469904161	1.45805418280665	0.783843871137089	0.0806555907362694	3.4794188704232	2.35316666988861	1.45953117819624	1.01080821949314	1.55146462123141	0.430784328403207	3.34295415062532	1.14050621259518	2.82571530382566	1.27899490728738	0.789272734971825	0.273542689170832	-0.563967843199038	1.13282748373566	2.80639630032427	1.09088342356409	-1.25208668637143	0.870058776210254	1.84047896603097	0.209031592704116	0.767382312835683	0.595221343552113	-0.785768441521066	0	0.518673298721922	0.85020062533679	0.467104695072725	1.3125961463231	1.04334425741462	0.0442624507206543	2.06095606419771	0.0062786255153643	3.3100087384207
CC038.GeniUnc	2	6	0	1	-30	NA	9.18924964533757	NA	9.16519479146721	NA	8.47533917933303	NA	9.61376872983871	NA	1.43417381957841	NA	4.85988113380934	NA	1.3247477662198	NA	0.734662876322705	NA	2.91952304133389	NA	2.31183761633662	NA	0.69492849726197	NA	0.61463281631027	NA	3.45702071777941	NA	-1.48101744032531	NA	1.70709880213002	NA	1.84626330185726	NA	-0.763265664865295	NA	0.761251497074138	NA	-0.213967755695192	NA	0.527445093614657	NA	1.85258442694676	NA	3.74872238132049
CC039.Unc	1	2	0	2	4.4305	18.1478955391527	6.27	0.19657568516986	7.091	0.490732106143464	6.255	NA	7.1785	0.576292026667036	0.705986528842661	0.0705527484068465	1.37377239753192	0.565291559032005	-0.119186407719209	0	0.91460201724906	0.102696247004012	2.1748456108776	0.0695357501914458	1.5299667069703	0.0534081366245614	0.912311175807063	0.0667610641305403	-1.52287874528034	0	0.761044674756354	0.653637626796726	-2	0	1.19807350965351	0.439051381740141	0.167498140121612	0.366299868894385	-0.638272163982407	0	-0.508638306165727	0	-0.537602002101044	0	0.730008168896053	0.553737689567071	1.74755399620287	0.142493764881351	2.53442201172157
CC040.TauUnc	1	3	0	2	-30	0	6.835	0.360624458405139	7.1665	0.0176776695296639	7.447	NA	9.2695	0.92560277657319	1.51881641920136	0.019711251768441	3.44685027253119	0.760355793422419	1.34959302776057	0.202666679433708	1.34396592831321	0.0731287810165803	3.52908616694091	0.0880049859547491	2.64307093703959	0.276426897143153	0.440412510466285	0.33801880070328	-0.187910537125989	0.0378438286482566	2.93103220905591	0.527835944132763	-1.24074303006106	1.07375150421396	1.23456329415826	1.03154620383413	0.943369411284815	0.523963026436584	-0.638272163982407	0	0.88797443461623	0.0902955570480338	0.95081796311555	0.399419230503801	2.22674329063752	1.20854166196578	2.33560247576987	0.0789757706377623	3.39355520547937
CC041.TauUnc	1	7	0	3	-11.7893333333333	8.11229094234997	6.905	0.378580242484998	7.29966666666667	0.270734802589792	8.02933333333333	0.491728922612178	8.77833333333333	0.720917702191681	1.35952916817767	0.42655803082374	3.06700642908783	1.06695299912361	0.652460407575241	0.669516023343466	1.74298121805575	0.296962492073653	3.40821596188654	0.569686029432974	3.05621504635993	0.250452027759282	0.99072398690105	0.143979260373026	-0.410178017146582	0.302846719250723	2.54451367582514	0.697679014066474	0.181318950243172	0.433891480134733	1.86892616458996	0.208362082826508	0.886826039816625	0.0737800467914809	-0.051990132252988	1.01547026652006	0.34022550966247	0.758589679491196	1.12355994906667	0.223910752984795	1.8407827022159	0.217422784503452	2.27349366132689	0.274284184443154	3.25418863411733
CC042.GeniUnc	1	0	1	2	-30	0	8.4155	0.212839141137151	8.274	0.3521391770309	8.4545	0.0148492424049168	9.8255	0.0374766594028876	1.53519058732629	0.241851668101254	3.94808774620267	0.0206324180858491	1.37940108500118	0.107770183525628	0.477526218387496	0.0235160743375202	3.49304178134809	0.0731684717607036	2.81128068312849	0.205241827583397	0.801359808875639	0.0087330787336706	-0.198970004336019	0.144334623911685	3.03394505121758	0.0526664319239078	-2	0	1.95304295150566	0.0456701747022708	1.24603975371329	0.0456175152554155	-0.238452080873716	0.565430984041449	0.717439273887716	0.0335342915595846	0.209042874106231	1.05591531020871	1.12886615924254	0.47189700118586	1.84056682284354	0.0112149896703406	3.6342598332451
CC043.GeniUnc	2	5	0	2	-3.2415	1.84342737855333	7.94424964533757	0.719834703247905	7.26248039446721	0.209303607231218	7.20933917933303	0.151320851173921	7.54226872983871	0.492853426487024	0.992948600938528	0.202176040057884	1.68972876803787	0.222177760146566	0.311245295816151	0	1.76621522003379	0.336851503797729	2.41769128016054	0.0321673200230832	2.4792361880724	0.202173712817025	0.492887457677854	0.0655490393728865	-1.06961393120504	0	1.62244192791078	0.439321120222507	-1.48101744032531	0	1.64718214323742	0.0501559117444647	-0.025010091541369	0.686701984633719	-0.763265664865295	0	-0.165688100411335	0	-0.213967755695192	0	1.00710611109896	0.566363924221822	2.39900768346438	0.0189688269073485	2.94392697805233
CC044.Unc	3	0	0	3	2.558	6.02225505936107	7.17966019571157	0.171541054366975	7.30450008196721	0.223717083239822	7.95204044044963	0.572443010263904	8.51482803237494	0.425549448752237	1.21917591747081	0.14920295791677	1.14193478389555	0.512657379638113	0.472078471189866	0.398888552523262	1.32580171246614	0.243302840974111	2.43226191617693	0.3068800411214	2.22507303744608	0.366487300773883	0.981267730594442	0.0996040932327608	-1.36499783886302	0	1.35690565662648	0.370971582436017	-0.221498598580969	1.45067486008205	2.08871475751643	0.397515018563484	0.241621227618984	0.764836303789695	0.620893250230813	0.398368222171728	-0.0825093288227651	0	0.0940772316930027	0.961492879225367	1.01537405199364	0.597074837376147	2.26123368795688	0.130391547317005	2.70899027612194
CC045.GeniUnc	3	0	0	3	-6.99866666666667	11.7591847223068	8.20399352904491	0.357091491544301	8.30116674863388	0.711476633488409	7.86104044044963	0.456553392277398	8.50916136570828	0.303216644222136	1.19464886612956	0.140520312332646	1.38263399926012	0.501220966884131	0.577114573813661	0.290408209448346	0.606644110077175	0.176901334748738	2.30534676774693	0.013116262658658	1.43702722806094	0.121945108940102	1.04765662817471	0.199339936078568	-0.982955160303607	0.661717329924609	1.53882310728031	0.190763870399995	-0.495907637643902	1.24572647713475	2.15330689662859	0.0553348157670079	0.523388216139138	0.236015878550258	0.987580205359006	0.42235004136988	-0.0825093288227651	0	0.531239035859391	0.904562062621048	0.842074274065505	0.267279906713876	1.88362648242256	0.120238591373516	2.78292998506822
CC046.Unc	3	0	0	3	3.66833333333333	3.23061144883338	7.33999352904491	0.260296625666437	7.65716674863388	0.227778401083158	6.67137377378296	0.208500199840032	7.26882803237494	0.216301487126957	0.908948922191619	0.0786018642267544	1.26297522754882	0.189924262626715	0.835874886555956	0.552096333351353	0.67669976007241	0.176730331725424	2.36315291305347	0.297757490745535	1.59588675652535	0.461159759980905	1.24820217027929	0.323129798112823	-0.0637187404400993	1.12752662005966	1.56223307231092	0.0279447120307389	0.495300753348481	0.252115897301418	2.24628396512514	0.0634362625238901	0.847717077243122	0.496932338825515	0.970965527964784	0.233002494980854	0.226470537005726	0.535168826130761	0.813130374655586	1.10483285363148	-0.013452896906706	0.683617743773068	1.82129317298866	0.0575938142648629	2.4062822684893
CC047.Unc	2	0	1	2	0.6605	4.85711647997039	6.57674964533757	1.2141023432973	7.38448039446721	0.20081832585698	7.74383917933303	0.178898015640197	8.11126872983871	0.444770165366339	1.42948741560063	0.441162032830898	1.79958019724526	0.471723252186378	0.729257361325516	0.591158332278934	1.06497903803352	0.0942128360016997	2.94305364708896	0.259978171743345	2.07666926572344	0.167981259086842	0.993679446450437	0.0682125273630746	-1.06961393120504	0	1.45840366665825	0.494616198256711	-0.577927453333365	1.27716210764735	2.0927101639782	0.4561056085603	0.53564611426077	0.290739875041107	0.928532753795502	0.267307822027706	-0.165688100411335	0	0.696483859707104	0.187100970516291	0.794752345467237	0.225283767409131	2.11723233642738	0.0611597273995961	2.76173987972243
CC051.TauUnc	1	9	0	2	NA	NA	5.9885	1.08540890912135	6.953	0.0961665222413706	7.973	NA	8.459	0.0452548339959391	0.933085755889015	0.16806253782163	3.30887865069217	0.311751103462581	0.891141692673441	0.197795569794148	3.71010079526862	0.299873547886679	3.38892146834118	0.128138745214262	3.08728899171366	0.471595749927188	0.740323204588061	0.161196074264417	0.0892006707668777	0.102060018922458	2.22575483784264	0.0966735439938751	-2	0	1.87989281979428	0.139193513018381	0.797381848472925	0.0200721556846774	-0.638272163982407	0	-0.099504069369914	0.578603186507804	0.269882951591558	1.14195617292429	-0.071183007424996	0.266514631304381	2.45714726305518	0.177108065731441	2.34727853032233
CC055.TauUnc	3	0	0	3	-1.14333333333333	0.697346637859059	6.82632686237824	0.142916059279565	7.30350008196721	0.200215716998775	7.40237377378296	0.102177949349815	7.92549469904161	0.138141232077899	1.30687806237483	0.292138423320621	2.22062496088666	0.362959809689014	0.409447315913781	0.290408209448346	2.84975744135311	0.218893157887629	2.82298379036731	0.0327397351858306	1.91908203420863	0.113921351331325	0.863275090445502	0.11254934350926	-0.0724554172492927	0.19179504228305	1.9929743499684	0.34976205229796	-1.86731114706057	0	1.74533785121867	0.168735651700062	0.634132230516982	0.0650390978364255	-0.483953810725926	0.522758275004825	-0.0825093288227651	0	0.157722816397926	1.07173026561172	0.153516107006795	0.309089311451803	2.29204011867437	0.0990213573172447	3.00042626351568
CC056.GeniUnc	2	0	0	3	-0.271	5.77007590937936	7.02674964533757	0.795495128834866	7.62314706113388	1.34280018369575	6.9780058459997	0.295542439140867	7.59243539650538	0.269121410024051	0.908843621663242	0.123800920873105	1.17727303896642	0.0596213047887268	0.311245295816151	0	1.10580974484235	0.0759120377688444	2.14676055004895	0.0496283067866444	1.4212124134378	0.618789534173891	0.491251913360026	0.211861445665384	-1.06961393120504	0	0.0282588799934893	0.763383665742345	-1.48101744032531	0	1.98377424784956	0.160253064400883	-0.0933110638655324	0.722733979582766	0.187219293514707	0.837987974841707	-0.165688100411335	0	-0.213967755695192	0	-0.487994139523236	0.397631528987869	1.82608050186639	0.100917587838286	2.07868747932212
CC057.Unc	2	0	0	2	-7.629	15.1631978157643	6.98024964533757	2.09869292656167	6.28948039446721	0.558614357137373	7.88733917933303	0.707106781186547	8.19876872983871	0.261629509039023	0.829331287908671	NA	2.12083067324404	NA	0.311245295816151	NA	1.45969593383574	NA	2.82098076443708	NA	2.4146854903945	NA	0.56015826352079	NA	-1.06961393120504	NA	1.83303178289633	NA	-1.48101744032531	NA	1.68053400188459	NA	-0.510581721530132	NA	-0.763265664865295	NA	-0.165688100411335	NA	-0.213967755695192	NA	1.61505950719914	NA	2.21813664097425	NA	2.90833711444609
CC059.TauUnc	3	0	0	3	-5.237	8.35889448432028	6.44132686237824	0.459866284913343	6.87983341530055	0.358921068388766	6.85037377378296	0.440597700099913	7.63316136570828	0.271809369473043	1.30369859988262	0.340474650193109	1.87932830108465	0.266694278503538	0.472078471189866	0.398888552523262	2.27022839741745	0.316831857735794	2.65941465483101	0.120935405739673	2.32929206909981	0.0605686791893209	0.567640787386984	0.0677196718387285	-1.36499783886302	0	1.29002279241284	0.220604999913238	-1.86731114706057	0	1.75263837810129	0.279957888040785	-0.509568109422498	0.199320745469706	-0.304058377020658	0.834346306231988	-0.0825093288227651	0	-0.461040940951671	0	0.755423741021307	0.203312879481385	2.21303647516111	0.0900595526123479	2.68701797958439
CC060.Unc	3	0	1	3	2.03366666666667	6.88323807036582	5.83766019571157	0.108541850607649	6.41083341530055	0.350658428293593	7.0597071071163	0.239813121687145	7.53882803237494	0.285843197108718	1.15598339699168	0.197358657279173	1.52561733643454	0.089471974376016	0.241780058013901	0	1.60371015522945	0.0677077057373805	2.90315474849502	0.192537620188234	1.86438299654285	0.156123873878407	0.236206433303747	0.14385139395645	-0.600682301778304	0.478494640151345	0.960756969628639	0.387014533243183	-1.86731114706057	0	1.39288260554842	0.163717086633799	-0.62464599547451	0	-0.785768441521066	0	-0.0825093288227651	0	-0.461040940951671	0	0.571380659577677	0.337375674660507	2.2477312766764	0.0860460229379391	2.82078129727726
CC061.GeniUnc	2	0	0	3	8.48266666666667	1.88252870717377	6.29091631200424	0.561970046651362	6.55014706113388	0.429256721943097	6.67467251266636	0.152677219431497	7.45776872983871	0.60988441527883	0.500456834195109	0.168638924035722	0.880007177795124	0.565716042145196	0.515692296395368	0.354112592458267	1.79786893965448	0.169326443078357	2.34063007902723	0.153188511904415	2.20310661509263	0.181547795746735	0.687253230126012	0.475484922882605	-1.06961393120504	0	1.56299942842589	0.390376896498934	-1.48101744032531	0	1.83768641186392	0.176699647837129	-0.0364454143614453	0.413787999927982	-0.763265664865295	0	-0.165688100411335	0	-0.213967755695192	0	-0.33852993270954	0.926800948429523	2.0618721532889	0.0567687928838175	2.51260569218669
CC065.Unc	1	7	0	3	0.785666666666667	14.835826648129	7.33866666666667	0.218275819396775	8.267	0.166466212788061	6.72766666666667	0.389148215122893	7.088	0.246306719356172	0.620164734895557	0.081393801466094	0.6205982951752	0.132873611135942	-0.119186407719209	0	1.02358111446592	0.115684366710802	1.98239066076054	0.164812980721755	1.14637936210234	0.0535683373621187	0.868147715352233	0.364043488116119	-1.52287874528034	0	0.79518648196915	0.0421485389816511	-1.21788234184979	1.35466752141296	2.00022358369727	0.374277259861018	-0.446796002539168	0.705076248347419	-0.0328103585500613	1.0486906090512	-0.508638306165727	0	-0.0963875979865114	0.764205764957597	0.345396542903789	0.0740621777909293	1.88701610468937	0.0411366471941516	2.12716866990007
CC068.TauUnc	3	0	0	3	-7.16833333333333	10.1665206601538	5.88182686237824	0.0671751442127218	6.79250008196721	0.106659895618425	7.44254044044963	0.533865619795843	7.90049469904161	0.435577777210914	1.03253719211648	0.128779008164219	1.62145229124492	0.792307976773966	0.799951445732547	0.0780216163765664	2.44797435556513	0.413805142358422	2.8491282866038	0.359763950383445	2.53916745970891	0.701497530336443	0.461804239473015	0.0508449905575732	-1.36499783886302	0	2.04517013339424	0.213027385585545	-1.86731114706057	0	1.64453321307998	0.265181009905392	-0.294620026321685	0.466727201511249	-0.785768441521066	0	-0.0825093288227651	0	-0.461040940951671	0	0.546696174724195	0.198117076617983	2.39208468279717	0.115532002744268	2.87451110835807
[truncated: 23 more columns]
