# Supplementary material for: Host-pathogen genetic interactions underlie tuberculosis susceptibility in genetically diverse mice
Source: eLife. 2022 Feb 3;11:e74419. doi: 10.7554/eLife.74419 (PMC8846590; doi:10.7554/eLife.74419)
Supplement: Figure 1—source data 2. — TB disease-related phenotypes measured in B6 and the susceptible CC genotypes (CC027, CC032, CC037, CC042) after infection with Mtb by low-dose aerosol infection. Recorded values are the individual measurements per mouse, designated by genotype. [file elife-74419-fig1-data2.zip]

Archive with 1 entries (1 files):
- Figure1SourceData2_AerosolValidation.csv
