# Supplementary material for: Host-pathogen genetic interactions underlie tuberculosis susceptibility in genetically diverse mice
Source: eLife. 2022 Feb 3;11:e74419. doi: 10.7554/eLife.74419 (PMC8846590; doi:10.7554/eLife.74419)
Supplement: Figure 1—source data 2. — TB disease-related phenotypes measured in B6 and the susceptible CC genotypes (CC027, CC032, CC037, CC042) after infection with Mtb by low-dose aerosol infection. Recorded values are the individual measurements per mouse, designated by genotype. [file elife-74419-fig1-data2.zip › Figure1SourceData2_AerosolValidation.csv]

Strain	Mouse_ID	Lung_CFU	Weight_Loss	Eotaxin	G_CSF	GM_CSF	IFNg	IL1a	IL1b	IL2	IL6	IL9	IL10	IL17	IP10	KC	LIF	LIX	MCP1	M_CSF	MIG	MIP1a	MIP1b	MIP2	RANTES	TNFa	VEGF
B6	B6_37	6.662757832	-13.49206349	1.46746011	1.494015375	0.10720997	2.651394327	2.832604702	2.123394248	0.675778342	1.571009672	1.612571954	0.564666064	1.092018471	2.600297527	2.423163924	0.664641976	-0.455931956	2.009110806	1.154423973	3.150172896	1.918030337	1.943395577	2.197941836	2.903133414	1.69818757	0.672097858
B6	B6_38	6.255272505	-24.34782609	1.45331834	1.369215857	0.10720997	2.617796866	2.717387537	2.024198232	0.742725131	1.622317661	1.675319983	0.10720997	1.064083436	2.545059585	2.370864528	0.59439255	-0.455931956	2.154119526	1.118595365	3.119872572	1.952889265	1.915610863	2.185287113	2.854573218	1.639287226	0.807535028
B6	B6_41	5.903089987	-17.73584906	1.60498163	1.331832044	0.738780558	2.422310725	2.657419207	2.695429138	0.644438589	1.681331706	1.657629431	0.631443769	0.840106094	2.498131284	2.209863383	0.521138084	-0.455931956	1.83828225	1.118595365	2.983932846	1.903252817	2.303843775	1.990827051	2.879107353	1.660201201	0.881954971
B6	B6_42	6.056904851	-4.119850187	1.434409208	1.102433706	0.784617293	2.291235611	2.375004816	2.316683094	0.78604121	1.261262869	1.657629431	0.390935107	0.527629901	2.236159231	2.123328867	0.488550717	-0.455931956	1.772028165	1.214048679	3.089580152	1.841609712	2.060282229	2.185287113	2.643186096	1.553883027	1.078456818
B6	B6_43	6.033423755	-9.623430962	1.582404298	1.170848204	0.10720997	2.480782803	2.545183368	2.464683253	0.715167358	1.501059262	1.509740016	0.794488047	0.665580991	2.372046232	2.225128288	0.540329475	-0.455931956	1.990693961	1.349083169	3.11726135	1.942652812	2.479244101	2.158694118	2.870825119	1.670894954	0.880241776
B6	B6_40	6.462397998	-16.21621622	1.66143405	1.291146762	0.10720997	2.398061594	2.514627432	2.363047595	0.802089258	1.679246145	1.713406532	0.440909082	0.767155866	2.374326674	2.349432952	0.540329475	-0.455931956	1.98686127	1.128076013	3.109895631	1.955350957	2.197473535	2.276553709	2.879239282	1.610873	0.727541257
CC027J	CC027J_16	8.411619706	-0.401606426	1.489958479	3.48203991	1.175801633	2.418996931	3.228918533	3.298885811	1.013679697	3.261020072	1.692229836	0.966610987	3.723549253	2.657218444	3.326440325	1.230959556	1.135768515	2.339352049	1.980957316	3.182149201	3.12526325	3.297596389	4.121320802	2.702861171	2.206042901	1.491361694
CC027J	CC027J_17	7.491361694	12	1.532627001	1.520221436	0.824125834	1.945665499	2.595947918	2.753958213	0.675778342	1.826398782	1.669595781	0.10720997	2.608665071	2.370846038	2.603804518	0.619093331	-0.455931956	1.922258223	1.456973014	2.941859127	2.294333934	2.629745894	2.233605219	2.654888548	1.706034661	1.198657087
CC027J	CC027J_18	9.705863712	19.02654867	1.517459827	4.196307753	1.467015818	1.856426772	3.451873899	3.705504501	1.019531685	3.894101078	1.944532021	1.193402903	2.043755127	2.967168739	3.683386592	1.704836606	2.65355981	3.691835325	2.399310215	3.068916495	3.780616102	3.872360256	4.434503436	2.248365672	2.504321314	1.697054892
CC032J	CC032J_24	8.411619706	4.942965779	1.466571072	3.125793455	1.241546481	2.354185299	3.492832998	3.307431852	1.536810866	3.424711804	1.743039155	1.776265218	2.532792585	2.619448138	3.713818031	1.556905269	3.077850994	3.138631059	2.423475252	3.357961513	3.605209124	3.961961371	4.469544715	2.315466523	2.339391809	1.175801633
CC032J	CC032J_21	8.372912003	-1.498127341	1.356981401	2.682235357	1.074816441	2.771072783	3.182246266	3.070174602	1.118264726	3.293572468	1.162564407	1.5132176	2.475395128	2.576260704	3.551179089	1.841484609	2.917678773	2.949326566	2.114977745	3.254987708	3.370283576	3.753312594	4.381975413	2.219610719	2.235023159	0.872738827
CC032J	CC032J_22	8.64738297	-4.642857143	1.489958479	3.585562241	1.103461622	2.236209654	3.35267444	3.38698382	1.450095076	3.519379035	1.733438027	1.270678836	2.16479882	2.815092715	3.658434032	1.588047497	3.179068973	3.256782669	2.402106557	3.207879313	3.693640785	4.341233258	4.420799079	2.128366954	2.531925755	1.063708559
CC032J	CC032J_23	8.235528447	10.89494163	1.50174373	2.446179768	0.5289167	2.330028014	3.182246266	3.079083519	1.436639632	3.201498175	1.481155871	1.629511534	2.222456337	2.581152892	3.51733712	1.365300749	2.945448889	2.914337867	2.120639728	3.109774222	3.415111966	3.83108939	4.388195371	2.363480356	2.18830963	1.08350262
CC037	CC037_6	8.662757832	9.05511811	1.219060332	3.695315282	1.249931757	3.34851709	3.495792633	3.01316177	1.15896526	3.87898801	1.645324002	1.155943018	1.738463439	2.954613914	3.509981671	2.060320029	1.459995256	2.74544956	1.667079205	3.353171582	3.152236348	3.640345264	3.962612226	2.2465232	2.31196566	0.999565488
CC037	CC037_7	8.29666519	32.5203252	1.451632947	3.128202111	1.265760917	3.05232835	3.412578135	3.040883077	0.802089258	3.471287309	1.352761192	0.986323777	1.688864568	2.961245442	3.305430911	1.555094449	3.203622974	2.725527781	1.555940438	3.524627165	3.094188029	3.290495387	3.713213245	2.399362164	2.096284178	0.687528961
CC037	CC037_8	7.334453751	20.08368201	1.465828815	2.529353345	1.103461622	3.122464912	3.127276538	2.546937297	0.818225894	3.283791795	1.702947246	0.691081492	1.371806459	2.985731765	3.254523909	1.608419051	-0.455931956	2.78554337	1.646599752	3.25411284	2.734119462	3.085590234	2.697961271	2.296577445	1.989983458	0.447158031
CC037	CC037_9	9.437750563	20.67510549	1.617000341	4.137280668	1.522052801	2.991775244	3.809023417	3.608593419	1.188365926	3.866809951	1.969788537	1.646403726	1.366982976	3.175433529	3.689773102	2.019033164	2.850842205	3.357082566	2.265454636	3.586156172	3.909855974	3.930068349	4.429911116	1.851930679	2.625816434	1.88155583
CC037	CC037_10	7.376576957	8	1.373647472	2.461438496	1.142076461	3.044770957	3.037796885	2.503804297	0.760422483	3.146763502	1.692229836	0.986323777	1.912965621	2.884472496	3.047812047	1.582177038	-0.124938737	2.455530047	1.672097858	3.490697135	2.591554304	3.030862728	2.358277576	2.426071865	1.908806599	0.530199698
CC042	CC042_35	7.437750563	4.74137931	1.546295835	2.675329155	1.142076461	1.670153045	3.105016	2.404867912	0.78604121	2.941720082	1.702947246	0.390935107	2.577411367	2.677670815	3.499075066	1.071513805	1.587149498	2.758662139	1.511214701	3.079651477	2.763472918	2.461918512	3.545641061	1.8786941	1.809155532	1.317018101
CC042	CC042_36	8.176091259	-7.042253521	1.615423953	3.463318027	1.383994789	1.627570664	3.468464013	2.89999003	1.019531685	3.436822337	1.848189117	0.840733235	2.692485591	2.629185258	3.653859613	1.626443025	1.773859552	2.751294504	1.811976944	3.002312962	3.150197482	2.85827245	4.126295414	1.88326386	2.169850702	1.502290528
CC042	CC042_32	9.260071388	32.2147651	1.456821348	4.007405498	1.443419462	1.528402438	3.731000175	3.263818268	1.288472801	3.14769487	2.098193626	0.745074792	3.515746715	2.530033123	3.745412098	2.086466611	2.046339056	2.931635824	2.633417953	2.731113118	3.754700675	3.647935268	4.411804663	0.977723605	2.606510344	1.859798547
CC042	CC042_33	9.414973348	27.24358974	1.649140064	4.072420493	1.723619836	1.328175661	3.928551515	3.577014733	1.075911761	3.706646958	2.023705043	1.396373728	3.044245689	2.601473298	3.972809871	2.391323327	3.294913517	3.256782669	2.834115382	2.874812196	4.043852499	4.367094707	4.438898972	0.839478047	2.718028108	2.077004327
CC042	CC042_34	8.086359831	10.44303797	1.65079304	3.203196125	1.32159843	1.505149978	3.253735281	2.52901948	1.230448921	3.185136851	1.984077034	0.770115295	2.864469548	2.685033754	3.656306192	1.36398783	2.158151325	2.606295358	1.87777435	3.285687803	3.054413862	2.840018223	4.097836677	1.89580915	1.91944421	1.628082261
