# Supplementary material for: Host-pathogen genetic interactions underlie tuberculosis susceptibility in genetically diverse mice
Source: eLife. 2022 Feb 3;11:e74419. doi: 10.7554/eLife.74419 (PMC8846590; doi:10.7554/eLife.74419)
Supplement: Figure 3—source data 1. — MiniMUGA genotype data from 251 F2 mice generated from CC030xCC029 intercross strategy. The infected F2 cohort included both male and female mice, as indicated. [file elife-74419-fig3-data1.zip]

Archive with 1 entries (1 files):
- Figure3SourceData1_F2_geno.csv
