# Supplementary material for: Host-pathogen genetic interactions underlie tuberculosis susceptibility in genetically diverse mice
Source: eLife. 2022 Feb 3;11:e74419. doi: 10.7554/eLife.74419 (PMC8846590; doi:10.7554/eLife.74419)
Supplement: Figure 3—source data 2. — Lung CFU data quantified by plating CFU from Mtb infected lungs from 251 F2 mice at 1 month post infection (matched with genotype data in Figure 3—source data 1). The infected F2 cohort included both male and female mice, as indicated. [file elife-74419-fig3-data2.zip]

Archive with 1 entries (1 files):
- Figure3SourceData2_F2_pheno.csv
