# Supplementary material for: Host-pathogen genetic interactions underlie tuberculosis susceptibility in genetically diverse mice
Source: eLife. 2022 Feb 3;11:e74419. doi: 10.7554/eLife.74419 (PMC8846590; doi:10.7554/eLife.74419)
Supplement: Figure 3—source data 2. — Lung CFU data quantified by plating CFU from Mtb infected lungs from 251 F2 mice at 1 month post infection (matched with genotype data in Figure 3—source data 1). The infected F2 cohort included both male and female mice, as indicated. [file elife-74419-fig3-data2.zip › Figure3SourceData2_F2_pheno.csv]

	Lung.CFU
Cr_CS02_F_0059	8.857332496
Cr_CS02_F_0060	7.924279286
Cr_CS02_F_0061	8.643452676
Cr_CS02_F_0065	9.380211242
Cr_CS02_F_0066	7.633468456
Cr_CS02_F_0069	8.301029996
Cr_CS02_F_0070	9.380211242
Cr_CS02_F_0071	8.62324929
Cr_CS02_F_0072	6.913813852
Cr_CS02_F_0073	7.401400541
Cr_CS02_F_0074	7.558708571
Cr_CS02_F_0079	7.505149978
Cr_CS02_F_0080	8.28780173
Cr_CS02_F_0081	9.903089987
Cr_CS02_F_0087	6.602059991
Cr_CS02_F_0088	8.681241237
Cr_CS02_F_0089	7.397940009
Cr_CS02_F_0090	8.477121255
Cr_CS02_F_0095	9.903089987
Cr_CS02_F_0096	8.491361694
Cr_CS02_F_0097	9.096910013
Cr_CS02_F_0098	9.716003344
Cr_CS02_F_0105	7.394451681
Cr_CS02_F_0110	7.255272505
Cr_CS02_F_0111	7.832508913
Cr_CS02_F_0112	7.788168371
Cr_CS02_F_0113	9.505149978
Cr_CS02_F_0114	8.643452676
Cr_CS02_F_0120	9.274157849
Cr_CS02_F_0127	9.698970004
Cr_CS02_F_0128	7.556302501
Cr_CS02_F_0129	9.505149978
Cr_CS02_F_0135	6.73239376
Cr_CS02_F_0136	6.69019608
Cr_CS02_F_0137	7.832508913
Cr_CS02_F_148	8.662757832
Cr_CS02_F_149	6.903089987
Cr_CS02_F_150	7.62324929
Cr_CS02_F_151	9.181843588
Cr_CS02_F_155	9.342422681
Cr_CS02_F_160	9.903089987
Cr_CS02_F_168	9.806179974
Cr_CS02_F_170	7.113943352
Cr_CS02_F_174	8.127104798
Cr_CS02_F_175	7.322219295
Cr_CS02_F_176	8.505149978
Cr_CS02_F_177	6.491361694
Cr_CS02_F_180	9.662757832
Cr_CS02_F_182	7.531478917
Cr_CS02_F_183	6.73239376
Cr_CS02_F_186	6.792391689
Cr_CS02_F_187	7.565847819
Cr_CS02_F_188	8.531478917
Cr_CS02_F_189	9.301029996
Cr_CS02_F_196	7.643452676
Cr_CS02_F_197	7.491361694
Cr_CS02_F_198	7.662757832
Cr_CS02_F_201	6.602059991
Cr_CS02_F_208	7.46834733
Cr_CS02_F_209	7.531478917
Cr_CS02_F_213	7.447158031
Cr_CS02_F_214	7.431363764
Cr_CS02_F_215	7.133538908
Cr_CS02_F_216	6.77815125
Cr_CS02_F_220	6.434568904
Cr_CS02_F_221	9.681241237
Cr_CS02_F_222	7.802089258
Cr_CS02_F_229	8.127104798
Cr_CS02_F_232	8.477121255
Cr_CS02_F_233	8.431363764
Cr_CS02_F_241	9.880813592
Cr_CS02_F_242	5.716003344
Cr_CS02_F_248	6.326335861
Cr_CS02_F_249	8.50242712
Cr_CS02_F_250	7.305351369
Cr_CS02_F_251	8.008600172
Cr_CS02_F_252	6.100370545
Cr_CS02_F_263	7.301029996
Cr_CS02_F_264	7.716003344
Cr_CS02_F_268	7.612783857
Cr_CS02_F_269	7.086359831
Cr_CS02_F_271	9.748188027
Cr_CS02_F_272	6.707570176
Cr_CS02_F_279	8.187520721
Cr_CS02_F_282	7.544068044
Cr_CS02_F_283	8.346352974
Cr_CS02_F_284	7.681241237
Cr_CS02_F_290	7.437750563
Cr_CS02_F_291	7.369215857
Cr_CS02_F_292	7.763427994
Cr_CS02_F_293	7.698970004
Cr_CS02_F_298	9.531478917
Cr_CS02_F_299	9.255272505
Cr_CS02_F_301	9.146128036
Cr_CS02_F_305	9.133538908
Cr_CS02_F_306	8.796574333
Cr_CS02_F_307	8.832508913
Cr_CS02_F_308	7.832508913
Cr_CS02_F_309	7.531478917
Cr_CS02_F_314	7.079181246
Cr_CS02_F_316	6.716003344
Cr_CS02_F_325	7.558708571
Cr_CS02_F_326	6.376576957
Cr_CS02_F_330	8.662757832
Cr_CS02_F_331	8.152288344
Cr_CS02_F_339	7.447158031
Cr_CS02_F_340	6.643452676
Cr_CS02_F_345	7.556302501
Cr_CS02_F_346	9.301029996
Cr_CS02_F_347	7.832508913
Cr_CS02_F_348	6.477121255
Cr_CS02_F_354	6.250420002
Cr_CS02_F_356	8.643452676
Cr_CS02_F_357	8.544068044
Cr_CS02_F_363	7.755874856
Cr_CS02_F_364	7.390935107
Cr_CS02_F_365	7.653212514
Cr_CS02_F_369	9
Cr_CS02_F_380	7.748188027
Cr_CS02_F_384	7.662757832
Cr_CS02_F_385	6.301029996
Cr_CS02_F_386	9.556302501
Cr_CS02_M_0053	9.903089987
Cr_CS02_M_0054	9.342422681
Cr_CS02_M_0055	8.944482672
Cr_CS02_M_0057	8.681241237
Cr_CS02_M_0058	7.69019608
Cr_CS02_M_0062	6.963787827
Cr_CS02_M_0064	9.120573931
Cr_CS02_M_0067	7.579783597
Cr_CS02_M_0068	9.269512944
Cr_CS02_M_0075	8.301029996
Cr_CS02_M_0077	9.06595298
Cr_CS02_M_0078	6.84509804
Cr_CS02_M_0083	6.86923172
Cr_CS02_M_0084	7.84509804
Cr_CS02_M_0085	9.857332496
Cr_CS02_M_0086	7.643452676
Cr_CS02_M_0091	7.181843588
Cr_CS02_M_0094	7.437750563
Cr_CS02_M_0101	7.46834733
Cr_CS02_M_0102	9.204119983
Cr_CS02_M_0103	6.903089987
Cr_CS02_M_0104	8.127104798
Cr_CS02_M_0107	9.77815125
Cr_CS02_M_0108	8.864511081
Cr_CS02_M_0109	8.127104798
Cr_CS02_M_0115	9.113943352
Cr_CS02_M_0116	9.857332496
Cr_CS02_M_0117	9.806179974
Cr_CS02_M_0118	8.880813592
Cr_CS02_M_0119	6.968482949
Cr_CS02_M_0121	7.924279286
Cr_CS02_M_0122	8.785329835
Cr_CS02_M_0123	8.480006943
Cr_CS02_M_0124	6.633468456
Cr_CS02_M_0126	7.602059991
Cr_CS02_M_0131	7.447158031
Cr_CS02_M_0132	7.602059991
Cr_CS02_M_0133	7.049218023
Cr_CS02_M_138	7.181843588
Cr_CS02_M_139	7.414973348
Cr_CS02_M_140	7.477121255
Cr_CS02_M_141	6.857332496
Cr_CS02_M_142	7.973127854
Cr_CS02_M_144	8.380211242
Cr_CS02_M_145	7.181843588
Cr_CS02_M_146	6.934498451
Cr_CS02_M_152	9.77815125
Cr_CS02_M_153	9.301029996
Cr_CS02_M_156	9.808885867
Cr_CS02_M_157	6.792391689
Cr_CS02_M_158	9.903089987
Cr_CS02_M_161	8.079181246
Cr_CS02_M_162	8.447158031
Cr_CS02_M_163	8.301029996
Cr_CS02_M_166	7.250420002
Cr_CS02_M_167	8.880813592
Cr_CS02_M_172	7.556302501
Cr_CS02_M_178	7.51851394
Cr_CS02_M_179	7.326335861
Cr_CS02_M_184	7.69019608
Cr_CS02_M_185	7.204119983
Cr_CS02_M_190	6.681241237
Cr_CS02_M_192	7.770852012
Cr_CS02_M_193	6.792391689
Cr_CS02_M_194	7.806179974
Cr_CS02_M_195	7.496929648
Cr_CS02_M_202	7.477121255
Cr_CS02_M_203	7.292256071
Cr_CS02_M_206	8.220108088
Cr_CS02_M_207	7.579783597
Cr_CS02_M_212	7.635483747
Cr_CS02_M_217	7.278753601
Cr_CS02_M_218	7.57054294
Cr_CS02_M_225	6.84509804
Cr_CS02_M_226	7.447158031
Cr_CS02_M_231	6.755874856
Cr_CS02_M_234	9.681241237
Cr_CS02_M_235	7.209515015
Cr_CS02_M_239	6.62324929
Cr_CS02_M_240	6.832508913
Cr_CS02_M_244	9.414973348
Cr_CS02_M_246	8.274157849
Cr_CS02_M_247	7.387389826
Cr_CS02_M_253	7.230448921
Cr_CS02_M_254	7.181843588
Cr_CS02_M_255	7.281790638
Cr_CS02_M_256	7.10720997
Cr_CS02_M_257	8.301029996
Cr_CS02_M_260	9.602059991
Cr_CS02_M_265	9.505149978
Cr_CS02_M_267	9.579783597
Cr_CS02_M_273	7.681241237
Cr_CS02_M_274	6.544068044
Cr_CS02_M_275	7.69019608
Cr_CS02_M_276	6.361727836
Cr_CS02_M_277	7.049218023
Cr_CS02_M_278	6.854913022
Cr_CS02_M_280	9.643452676
Cr_CS02_M_281	8.602059991
Cr_CS02_M_286	9.903089987
Cr_CS02_M_288	7.673941999
Cr_CS02_M_289	6.908485019
Cr_CS02_M_294	7.033423755
Cr_CS02_M_296	8.523746467
Cr_CS02_M_303	6.991226076
Cr_CS02_M_304	7.465382851
Cr_CS02_M_310	7.698970004
Cr_CS02_M_311	6.146128036
Cr_CS02_M_312	7.593286067
Cr_CS02_M_317	9.832508913
Cr_CS02_M_320	7.892094603
Cr_CS02_M_321	9.380211242
Cr_CS02_M_322	9.681241237
Cr_CS02_M_323	9.77815125
Cr_CS02_M_324	7.342422681
Cr_CS02_M_334	6.963787827
Cr_CS02_M_335	7.049218023
Cr_CS02_M_336	8.602059991
Cr_CS02_M_337	7.214843848
Cr_CS02_M_341	7.369215857
Cr_CS02_M_342	7.064457989
Cr_CS02_M_351	8.602059991
Cr_CS02_M_352	8.334453751
Cr_CS02_M_355	6.73239376
Cr_CS02_M_358	7.301029996
Cr_CS02_M_359	9.245512668
Cr_CS02_M_360	8
Cr_CS02_M_361	7.431363764
Cr_CS02_M_375	9.832508913
